# Supplementary material for: Regional Dietary Pattern Associated with the Risk of Hypertensive Dyslipidemia Multimorbidity in Chinese Elderly: Results from China Nutrition and Health Surveillance in 2015–2017
Source: Nutrients. 2025 Feb 28;17(5):852. doi: 10.3390/nu17050852 (PMC11902145; doi:10.3390/nu17050852)
Supplement: Supplementary file 1 [file nutrients-17-00852-s001.zip]

Archive with 1 entries (1 files):
- nutrients-3365562-supplementary.pdf
